# Supplementary material for: Nitrogen-Doped Porous Carbons Derived from Peanut Shells as Efficient Electrodes for High-Performance Supercapacitors
Source: Int J Mol Sci. 2024 Jul 10;25(14):7583. doi: 10.3390/ijms25147583 (PMC11277184; doi:10.3390/ijms25147583)
Supplement: Supplementary file 1 [file ijms-25-07583-s001.zip]

Archive with 1 entries (1 files):
- ijms-3060296-supplementary.pdf
